# Supplementary material for: Immunogenicity and Safety of MF59-Adjuvanted Quadrivalent Influenza Vaccine Compared with a Nonadjuvanted, Quadrivalent Influenza Vaccine in Adults 50–64 Years of Age
Source: Vaccines (Basel). 2023 Sep 26;11(10):1528. doi: 10.3390/vaccines11101528 (PMC10611124; doi:10.3390/vaccines11101528)
Supplement: Supplementary file 1 [file vaccines-11-01528-s001.zip]

Archive with 1 entries (1 files):
- vaccines-2571129-supplementary.pdf
